# Supplementary material for: Development of a Green, Quick, and Efficient Method Based on Ultrasound-Assisted Extraction Followed by HPLC-DAD for the Analysis of Bioactive Glycoalkaloids in Potato Peel Waste
Source: Foods. 2024 Feb 21;13(5):651. doi: 10.3390/foods13050651 (PMC10930394; doi:10.3390/foods13050651)
Supplement: Supplementary file 1 [file foods-13-00651-s001.zip]

Archive with 1 entries (1 files):
- foods-2877497-supplementary.pdf
